# Supplementary material for: Outcomes of Endoscopic Endonasal Dacryocystorhinostomy in Glaucoma Patients
Source: J Pers Med. 2024 Mar 27;14(4):348. doi: 10.3390/jpm14040348 (PMC11050967; doi:10.3390/jpm14040348)
Supplement: Supplementary file 1 [file jpm-14-00348-s001.zip]

Archive with 1 entries (1 files):
- jpm-2928291-supplementary.pdf
